# Supplementary material for: Behavioural and physiological impacts of low salinity on the sea urchin Echinus esculentus
Source: J Exp Biol. 2024 Jan 16;227(2):jeb246707. doi: 10.1242/jeb.246707 (PMC10906488; doi:10.1242/jeb.246707)
Supplement: Table S1. [file jexbio-227-246707-TableS1.xlsx]

## Sheet: Sheet1
Table S1. Statistical tests for experiments 1-3.
Experiment 1. Acute salinity tolerance
Righting response after 5 days in recovery
one-way ANOVA (Model: Righting Time~Salinity)	d.f.	mean square	F	P value
(logged data)	2	0.1	0.88	0.436
Oxygen consumption
Kruskal-Wallis rank sum test		d.f.	Χ²	P value
(Model: O2μmol/hr/gAFDM~Salinity treatment)
		4	22.678	0.0001469
Post hoc Dunn test (with Bonferroni correction)		comparisons	z	P value
	11‰ v 16‰		-1.34986	0.8853
	11‰ v 21‰		-2.54632	0.0544
	11‰ v 26‰		-4.09559	0.0002
	11‰ v 31‰		-3.66609	0.0012
	16‰ v 21‰		-1.19646	1
	16‰ v 26‰		-2.74573	0.0302
	16‰ v 31‰		-2.31623	0.1027
	21‰ v 26‰		-1.54927	0.6066
	21‰ v 31‰		-1.11977	1
	26‰ v 31‰		0.4295	1
Activity coefficient
Kruskal-Wallis rank sum test	d.f.		Χ²	P value
(Model: activity ﻿coefficient~salinity)
	4		36.638	0
Post-hoc Dunn test (with Bonferroni correction)	comparisons		z	P value
	11‰ v 16‰		0	0.5
	11‰ v 21‰		-1.29547	0.0976
	11‰ v 26‰		-3.24687	0.0006
	11‰ v 31‰		-4.88671	0
	16‰ v 21‰		-1.29547	0.0976
	16‰ v 26‰		-3.24687	0.0006
	16‰ v 31‰		-4.88671	0
	21‰ v 26‰		-1.9514	0.0255
	21‰ v 31‰		-3.59124	0.0002
	26‰ v 31‰		-1.63983	0.0505
Coelomic fluid osmolality
Welch's ANOVA (on squared data)	d.f.		F	P value
(Model: CF osmolality~salinity)
	4		8666.3	2.2e-16
Post-hoc Games-Howell test	comparisons			P value
	11‰ v 16‰			5.34e-05
	11‰ v 21‰			8.25e-07
	11‰ v 26‰			1.06e-06
	11‰ v 31‰			2.22e-16
	16‰ v 21‰			2.22e-16
	16‰ v 26‰			2.22e-16
	16‰ v 31‰			7.92e-07
	21‰ v 26‰			2.22e-16
	21‰ v 31‰			6.92e-07
	26‰ v 31‰			2.39e-06
Coelomic fluid osmolality v tank water
One-sample t-test	d.f.		t	P value
31‰ treatment, tank water = 951	4		3.2131	0.03249
26‰ treatment, tank water = 794	4		11.752	0.000349
21‰ treatment, tank water = 640	4		4.5448	0.01046
16‰ treatment, tank water = 484	4		14.648	0.0001264
11‰ treatment, tank water = 329	4		9.249	0.0007597
Experiment 2. Low salinity acclimation
Weight change
Welch's ANOVA		d.f.	F	P value
(Model: Weight change~Salinity)	2		4.9048	0.02107
Post hoc Games-Howell test	comparisons		q value	P value
	Medium-Low		3.63	0.060245
	Control-Low		4.504	0.019026
	Control-Medium		1.713	0.46218
% AFDM (organic mass)
Kruskal-Wallis		d.f.	Χ²	P value
(Model: %AFDM~Salinity)		2	6.8615	0.03
Post hoc Dunn test	comparisons		z	P value
	Medium-Low		-2.60379	0.0046
	Control-Low		1.54957	0.0606
	Control-Medium		-1.05421	0.1459
Oxygen consumption
two-way ART ANOVA with repeated measures
(Model: O2μmol_hr_g~Salinity*Timepoint+error(Animal/Timepoint))	Error	d.f.	F	P value
Salinity	Animal	2	7.39	0.00286
Timepoint	Animal	1	0.082	0.7758
Timepoint	Animal:Timepoint	4	4.74	0.001463
Salinity:Timepoint	Animal:Timepoint	8	8.155	1.4723e-08
Oxygen consumption at each timepoint
one-way ANOVA (Model: O2μmol_hr_g~Salinity)	d.f.	mean square	F	P value
day 1	2	16.45	1.292	0.292
day 5	2	46.11	12.69	0.000143
day 9 (logged data)	2	0.8947	9.622	0.0007
day 17	2	63.48	10.29	0.000511
day 25 (logged data)	2	0.5903	14.77	4.64e-05
Post hoc Tukey	comparisons	CI upper	CI lower	P value
day 5	Medium-Low	-6.09321	-1.73968	0.0003875
	Control-Low	-5.7017	-1.4643	0.0007797
	Control-Medium	-1.84332	2.51021	0.923474
day 9	Medium-Low	-0.86103	-0.86103	0.0019184
	Control-Low	-0.175021	-0.851276	0.0023071
	Control-Medium	0.347881	-0.328373	0.997184
day 17	Medium-Low	-4.9209	0.751567	0.180888
	Control-Low	-7.77759	-2.25641	0.0003444
	Control-Medium	-5.76857	-0.0960995	0.0416957
day 25	Medium-Low	-0.251433	-0.694807	4.04e-05
	Control-Low	-0.110905	-0.554279	0.0025766
	Control-Medium	0.362215	-0.0811589	0.274878
Activity coefficent (AC)
two-way ANOVA (log transfromed data)
(Model: AC~Salinity*Timepoint)	Error	d.f.	F	P value
	Salinity	2	69.23	2e-16
	Timepoint	4	5.8	0.000284
	Salinity*Timepoint	8	2.16	0.036272
Activitiy coefficent (AC) at each timepoint
one-way ANOVA (Model: AC~Salinity)	d.f.	mean square	F	P value
day 1 (Welch's ANOVA)	2	32.66	4.73	0.0216
day 5 (logged data)	2	13.04	21.16	0
day 9 (logged data)	2	4.21	6.78	0.0049
day 17 (logged data)	2	8.48	20.95	0
day 25 (Welch's ANOVA)	2		17.777	0.0003443
Post hoc Tukey (excpet day 5 and 25 Games-Howell test)	comparisons	CI upper	CI lower (q value for day 5 and 25)	P value
day 1	Medium-Low	5.92231	-0.808021	0.157476
	Control-Low	-0.610627	-7.64937	0.0200228
	Control-Medium	2.14218	-5.2879	0.540202
day 5	Medium-Low		4.034	0.057233
	Control-Low		-6.425	0.0037865
	Control-Medium		-0.841	0.825528
day 9	Medium-Low	2.18118	0.266658	0.0106352
	Control-Low	-0.235269	-2.09263	0.0123112
	Control-Medium	1.01723	-0.897289	0.986529
day 17	Medium-Low	2.08126	0.573583	0.0005448
	Control-Low	-1.09378	-2.55418	5.5e-06
	Control-Medium	0.275668	-1.26879	0.262611
day 25	Medium-Low		4.722	0.0282583
	Control-Low		4.722	0.00056385
	Control-Medium		-1.252	0.659203
Feeding rate
two-way ART ANOVA with repeated measures
(Model: Kelp_ingested~Salinity*Timepoint+error(Animal/Timepoint)	Error	d.f.	F	P value
Salinity	Animal	2	23.06	1.4424e-06
Timepoint	Animal:Timepoint	5	6.315	2.6766e-05
Salinity:Timepoint	Animal:Timepoint	10	2.9577	0.002155
Feeding rate at each timpoint
Welch's ANOVA (except day 13, one-way ANOVA)	d.f.		F	P value
day 1	2		4.4132	0.03287
day 5	2		8.2314	0.005045
day 9	2		7.6029	0.006584
day 13	2		3.703	0.0379
day 17	2		28.974	1.157e-05
day 25	2		34.534	3.556e-06
Post hoc Games-Howell (except day 13: Tukey)	comparisons	q /Confidence intervals		P value
day 1	Medium-Low	q= 1.784		0.443704
	Control-Low	q = 1.784		0.041404
	Control-Medium	q = 2.398		0.237689
day 5	Medium-Low	q= 1.784		0.0095993
	Control-Low	q= 2.555		0.217932
	Control-Medium	q= -2.581		0.190936
day 9	Medium-Low	q = 4.387		0.030082
	Control-Low	q = 3.690		0.061129
	Control-Medium	q= -2.582		0.202583
day 13	Medium-Low	CI upr = 2.7	CI lwr =-0.38	0.165194
	Control-Low	CI upr =3.2	CI lwr = 0.1	0.0347479
	Control-Medium	CI upr =2	CI lwr = -1	0.72424
day 17	Medium-Low	q= 8.575		0.00020653
	Control-Low	q=7.519		0.00093439
	Control-Medium	q=1.677		0.479131
day 25	Medium-Low	q= 11.287		3.0241e-06
	Control-Low	q= 5.351		0.011348
	Control-Medium	q=0.597		0.907346
Coelomic fluid osmolality
two-way ANOVA
(Model: osmolality~salinity*timepoint	d.f.	mean squares	F	P value
Salinity	2	577185	16312.8	2e-16
Timepoint	4	233	6.598	0.000181
Salinity*Timepoint	8	194	5.485	3.32e-05
Post hoc Tukey comparisons all P<0.05
Coelomic fluid osmolality v tank water at each time point
One-sample t-test
Timepoint	Treatment and tank water osmolality (mOsm/kg)	Df	t	P value
day 1	Low (648)	4	1.5717	0.1911
	Medium (798)	4	6.8798	0.002339
	Control (956)	4	1.207	0.2939
day 5	Low (646)	4	1.5939	0.1862
	Medium (794)	4	3.0247	0.03898
	Control (937)	4	4.4273	0.01145
day 9	Low (649)	4	1.7649	0.1523
	Medium (798)	4	1.668	0.1706
	Control (950)	4	2.6447	0.0573
day 17	Low (647)	4	3.375	0.02791
	Medium (799)	4	5.2528	0.006285
	Control (947)	4	7.744	0.001498
day 25	Low (649)	4	3.9262	0.01716
	Medium (800)	4	6.5484	0.002812
	Control (971)	4	2.0707	0.1071
Experiment 3. Hypoosmotic shock on acclimated urchins
oxygen consumption between treatments
one-way ANOVA
		d.f.	F	P value
		2	0.65	0.532
oxygen consumption - rate on day 25 v hypoosmotic shock (18‰)
two-sample t-test		d.f.	t	P value
Control		16	0.28393	0.7801
Medium		15	-2.7635	0.01449
Low		16	2.861	0.01132
Coelomic fluid osmolality
Welch's ANOVA
Model: osmolality~salinity		d.f.	F	P value
		2	15.823	0.003627
Post hoc Games-Howell test	comparisons		q value	P value
	Low v Control		-7.358	0.0075105
	Medium v Control		-4.467	0.0341471
	Medium v Low		4.14	0.0830374
Coelomic fluid osmolality v tank water at each time point
One-sample t-test	Treatment and tank water (18‰) osmolality (mOsm/kg)	d.f.	t	P value
	Low (551)	4	25.963	1.307e-05
	Medium (551)	4	8.0399	0.001299
	Control (551)	4	7.968	0.001344
